# Supplementary material for: Differential expression between drought-tolerant and drought-sensitive sugarcane under mild and moderate water stress as revealed by a comparative analysis of leaf transcriptome
Source: PeerJ. 2020 Jul 28;8:e9608. doi: 10.7717/peerj.9608 (PMC7676377; doi:10.7717/peerj.9608)
Supplement: Supplemental Information 5 [file peerj-08-9608-s005.xlsx]

## Sheet: Sheet2
Table S4 Significantly differentially expressed genes that were identified under mild and moderate water stresses
gene ID	gene name (gene symbol)	log2Foldchange(WS/WW) of Kps01-12	log2Foldchange(WS/WW) of UT12	log2Foldchange(Kps01-12/UT12) under mild WS	log2Foldchange(Kps01-12/UT12) under moderate WS
Growth related genes
Sh06_g016330	Cyclin-P1-1 (CYCP1-1)	-1.50705	-2.16346
Sh04_g019510	Pollen-specific leucine-rich repeat extensin-like protein 4 (PEX4)	-1.93273
Sh04_g008960	F-box protein (At2g26160)	-1.99046	-1.95695
Sh02_g018670	Cytochrome P450 78A9	-3.11555	-1.80423
Sh01_g036630	Phytosulfokines 3 (PSK3)	-3.20172
Sh03_g001930	Cyclin-dependent kinase C-2 (CDKC;2)		-1.52803
Sh03_g033040	Protein RETICULATA-RELATED 4 (RER4)		-2.05996
Sh02_g013350	Tetraspanin-8 (TET8)		-2.46005
Sh02_g008720	Cyclin-dependent protein kinase inhibitor (SMR4)			-1.98604
Sh06_g005410	F-box protein (MAX2)				2.17301
Sh09_g003690	Tubby-like F-box protein 9 (TULP9)				-1.73308
Sh03_g000260	Cyclin-A1-1 (CYCA1-1)				-2.07647
Sh04_g022740	Membrane steroid-binding protein 2 (MSBP2)				-2.69151
Photosynthetic genes
Sh_230G21_contig-1_g000010	Phosphoenolpyruvate carboxykinase (ATP) (PEP-CK) (pckA)	-1.55973	-3.6115
Sh02_g016210	Photosystem I reaction center subunit V (PSAG)	-1.70835	-3.8973
Sh02_g023960	Oxygen-evolving enhancer protein 3-1 (PSBQ1)	-1.75082	-2.42131
Sh06_g003820	16 kDa membrane protein (PSAO)	-2.35914	-2.60051
Sh03_g014120	Chlorophyll a-b binding protein 2 (CAB-2)(LHCB)	-2.43282
Sh02_g002310	Photosystem I reaction center subunit psaK (PSAK)		-1.50607
Sh06_g011020	similar to OSJNBa0091D06.25 protein		-1.53421
Sh08_g004630	Thioredoxin M-type (Trx-M)		-1.601
Sh01_g044540	similar to Malate dehydrogenase [NADP] (similar to NADP-MDH)		-1.6232
Sh04_g016560	ATP synthase delta chain (ATPD)		-1.755
Sh01_g034090	Fructose-1,6-bisphosphatase (FBPase)		-2.05937
Sh02_g012540	NAD(P)H-quinone oxidoreductase subunit L (ndhL)		-2.19657		1.60867
Sh02_g007940	Photosystem I reaction center subunit IV (PSAE)		-2.78114
Sh01_g005410	Plastoquinol-plastocyanin reductase (petM)		-5.70873
Sh06_g020180	Oxalate--CoA ligase (AAE3)			2.51919
Sh09_g018430	Chlorophyll a-b binding protein M9 (CAB-M9)			2.18317
Sh07_g000060	Transmembrane ascorbate ferrireductase 1 (CYB561; Cytochrome b561)			1.7389
Sh01_g033310	Photosynthetic NDH subunit of lumenal location 1 (PNSL1)				-1.55145
Sh01_g032490	Protein CHUP1				-1.76748
Signaling genes
Sh08_g000770	L-type lectin-domain containing receptor kinase IX.1 (LECRK91)	-1.89975	-3.53877		-3.09597
Sh08_g002090	RPT2-like protein (RPT2)	-1.92695	-1.54329
Sh05_g009210	Putative LRR receptor-like serine/threonine-protein kinase (At3g47570)	-2.0018			-2.5497
Sh07_g003440	L-type lectin-domain containing receptor kinase IV.1 (LECRK41)				-2.21874
Sh07_g003860	Putative Receptor-like protein kinase (HSL1)			6.62252
Sh10_g003000	Wall-associated receptor kinase 5(fragmant) (WAK3)			3.75558
Sh03_g014090	Serine/threonine-protein phosphatase 2A 55 kDa regulatory subunit B (PP2AB2)		1.80429	-1.51797
Sh06_g014670	Calcium-transporting ATPase 5 (ACA5)		2.07308		2.63577
Sh06_g006540	14-3-3-like protein GF14-6 (GRF1)		-2.33585
Sh04_g018010	Calcium sensing receptor (CAS)		-1.98306
Transcription factor genes
Sh_239A02_contig-2_g000020	C2C2-CO-like transcription factor (zinc finger (B-box type) family protein) (COL16)	-1.51914
Sh01_g040220	Dof-type zinc finger protein (CDF2)	-1.54188
Sh08_g005750	Protein TPR1	-1.73001			-1.86491
Sh09_g001590	*Myb-related protein (MYBAS1)	-1.93858		-1.70628
Sh10_g017310	Protein PHOSPHATE STARVATION RESPONSE 3 (PHR3)	-2.19973
Sh01_g012820	Transcription factor PIF3	-2.29445
Sh09_g017570	AP2/ERF and B3 domain-containing protein (Os05g0549800)	-2.36667
Sh_244J20_g000030	similar to RISBZ5 (bZIP52)	-2.56164
Sh06_g006450	**NAC domain-containing protein 100 (NAC100)		2.7881
Sh02_g028300	Calmodulin-binding transcription activator 2 (CAMTA2)		2.64453		-2.0805
Sh09_g006230	Zinc finger CCCH domain-containing protein 35 (OsC3H35)		2.19988
Sh02_g028280	similar to IQ calmodulin-binding motif family protein (CAMTA3)		1.88372
Sh04_g023210	bZIP transcription factor 23 (bZIP23)		1.54801
Sh02_g003340	similar to Zinc finger A20 and AN1 domain-containing stress-associated protein 9 (SAP9)		-1.67574
Sh04_g007940	weakly similar to Myb family transcription factor-like (At1g14600)		-2.05077
Sh10_g010730	Putative weakly similar to Mitochondrial transcription termination factor-like (MTERF18)			2.97849
Sh04_g013380	WUSCHEL-related homeobox 6 (WOX6)			2.73708
Sh03_g031050	Transcription factor ICE1 (SCRM)			-1.6097	-1.62283
Sh09_g016820	WRKY transcription factor (WRKY51)				4.62741
Sh04_g012820	mTERF family protein (MTERF1)				-2.00444
Sh05_g004530	La-related protein 6B (LARP6B)				-2.12737
Sh02_g006500	Senescence-associated-like protein (SORBI_002G104100)				1.64148
RNA metabolism-related genes
Sh01_g036180	*Ubiquitin-60S ribosomal protein L40-2	2.43628
Sh03_g002890	Polynucleotide 5'-hydroxyl-kinase NOL9	1.9102
Sh03_g015180	DEAD-box ATP-dependent RNA helicase 25 (RH25)	1.6153
Sh04_g018340	KH domain-containing protein At4g26480	1.54477
Sh01_g043040	Selenium-binding protein-like protein (Os07g0172600)		-2.06108
Sh04_g015990	similar to Double-stranded RNA-binding domain (DsRBD)-containing protein-like (CPL1)			-2.10824
Sh01_g034250	Serine/arginine-rich splicing factor SR45a				-1.57442
Sh07_g002970	Organelle RRM domain-containing protein 2				-2.03548
Sh09_g003570	TrmH family tRNA/rRNA methyltransferase				-2.77971
Protein metabolism-related genes
Sh04_g024950	Translation initiation factor IF3-2 (IF3-2)		-1.59325
Sh04_g011950	similar to Putative Ligatin		2.31146
Sh01_g029870	Protein translation factor SUI1 homolog		2.12353
Sh07_g015630	60S ribosomal protein L32			2.26211	2.11927
Sh09_g012110	60S acidic ribosomal protein P2B			-1.53551	-1.5269
Sh07_g012920	Putative Elongation factor 1-gamma 3			-2.17581
Sh01_g042840	Putative Elongation factor 2			-2.58272
Sh06_g002170	Cysteine proteinase 1 (CCP1)	1.55892
Sh01_g037920	BTB/POZ domain-containing protein At5g67385 (SR1IP1)	-2.05977
Sh04_g000050	similar to OSJNBa0094O15.15 protein (Zinc-finger protein)	-2.40617
Sh03_g022100	Putative serine protease EDA2 (lysosomal Pro-X carboxypeptidase) (EDA2)		1.60393
Sh08_g004580	Glycine cleavage H-protein (GDCSH)		-1.64112
Sh06_g016010	Aminomethyltransferase (GDCST)		-1.83904
Sh01_g036780	Glutamine synthetase (GS1-5)		-1.84972
Sh04_g005230	ERAD-associated E3 ubiquitin-protein ligase component (HRD3B)		-2.14721
Sh09_g006890	E3 ubiquitin-protein ligase (SINAT3)			1.64988
Sh04_g025040	Leucine aminopeptidase 2 (LAP2)			-1.57884
Sh04_g011000	Chaperone protein ClpD1 (ClpD1)			-1.95494
Sh05_g012330	E3 ubiquitin-protein ligase (ATL42)				6.63086
Sh10_g016980	similar to AAA-type ATPase-like (AATP1)				5.91233
Sh06_g007780	Anthranilate synthase component II (ASB1)				1.93627
Sh10_g015160	4-hydroxy-tetrahydrodipicolinate synthase (DAPA)				1.83365
Sh04_g008270	Spermidine synthase 1 (SPDS1)				1.80427
Sh08_g001340	Homoserine dehydrogenase (AKHSDH1)			-1.79075
Carbohydrate metabolism-related genes
Sh01_g003160	Probable galactinol--sucrose galactosyltransferase 1 (RFS2)	1.78533
Sh01_g042810	Chitinase 11 (Cht11)	-2.48146			-2.27722
Sh01_g043130	Callose synthase 3 (CALS3)		2.26157
Sh01_g020030	Pectinesterase 31 (PME31)		1.85108
Sh01_g006010	UDP-Glycosyltransferase 83A1 (UGT83A1)			4.04956
Sh05_g005920	Alcohol dehydrogenase 2			2.15307
Sh02_g009760	Alpha-galactosidase 2 (AGAL2)			-5.74207
Sh04_g016360	Beta-D-xylosidase 4 (BXL4)				4.22804
Sh02_g023900	Beta-amylase (BAM1)				1.75984
Sh10_g000600	Phosphoglycerate mutase-like protein AT74 (PGM-like)				-1.76863
Sh10_g010560	Galactan beta-1,4-galactosyltransferase (GALS1)				-2.24252
Sh03_g019130	Alpha-amylase 3 (AMY3)				-2.75898
Sh04_g006790	UDP-glycosyltransferase 73D1 (UGT73D1)				-2.94983
Sh04_g017390	Pyrophosphate--fructose 6-phosphate 1-phosphotransferase subunit beta (PFP-BETA)				-3.85112
Lipid metabolism-related genes
Sh01_g036980	*3-ketoacyl-CoA synthase (KCS-6)	1.91486		1.86571
Sh07_g000770	Phospholipase SGR2		2.24118
Sh03_g013790	similar to GDSL-lipase-like (At5g55050)				-1.87664
Secondary metabolism-related genes
Sh09_g001100	Putative Beta-sesquiphellandrene synthase (TPS2)	5.36898
Sh05_g007350	*Chalcone synthase 3 (CHS3)	3.77411
Sh03_g031610	Flavonol synthase/flavanone 3-hydroxylase (FLS1)			2.95217
Sh04_g019430	Isoflavone reductase (pinoresinol-lariciresinol reductase 3; PLR3)			1.72257
Sh06_g001130	similar to H0209A05.10 protein (cinnamyl-alcohol dehydrogenase;CAD)			1.53824
Sh07_g005440	Putative Seed linoleate 9S-lipoxygenase-2 (LOX1.2)				-2.70116
Organonitrogen metabolism-related genes
Sh05_g001860	Cyanidin 3-O-rutinoside 5-O-glucosyltransferase (5GT)	-2.00673
Sh04_g023190	Ferredoxin--nitrite reductase (NIR)	-3.16399
Sh07_g013290	similar to Calcineurin-like phosphoesterase family-like (Os07g0688000)		-1.58077
Sh03_g012430	similar to Glutathione S-transferase (GSTU31)	-3.55012		-1.73369
Sh07_g012930	Glutathione S-transferase (GST)
Sh03_g011440	Hydroxyethylthiazole kinase (THIM)				3.34785
Sh01_g035950	Deoxymugineic acid synthase 1 (DMAS1)				2.39934
Sh03_g000180	D-amino-acid transaminase (DAAT)				2.18566
Sh06_g019860	Allantoinase (ALN)				2.07777
Sh05_g004660	Nucleoside-triphosphatase (APY3)				-3.37383
Vesicle transport
Sh03_g021580	Dynein light chain LC6 (SORBI_3003G303100)	-4.65962
Sh10_g004820	AP-1 complex subunit gamma-2 (AP1)		3.20294
Sh04_g013830	Vacuolar protein sorting-associated protein 20 homolog 2 (VPS20.2)		-1.67258
Sh04_g005540	Biogenesis of lysosome-related organelles complex 1 subunit 2 (BLOS2)				-1.86057
Sh05_g003170	V-type proton ATPase 16 kDa proteolipid subunit (VATP-P1)				-1.54853
Sh09_g009250	Conserved oligomeric Golgi complex subunit 5 (COG5)				-1.51904
Sh01_g033710	Putative clathrin assembly protein (At2g25430)				-1.99221
Protein transport
Sh02_g000040	Protein TIC 62 (TIC62)	-1.65256		1.99819
Sh01_g006440	Oligopeptide transporter 3 (OPT3)	-1.7468		3.26868
Sh07_g011750	similar to Putative SEC23 (SEC23)		1.85279
Sh05_g003840	Amino acid permease 2 (AAP2)		1.83119
Sh10_g001790	Short-chain dehydrogenase TIC 32 (TIC32)		-2.1285
Sh04_g004590	Protein transport protein Sec61 subunit gamma (SEC61)		-2.65891
ABC transporter
Sh04_g016490	ABC transporter A family member 8 (ABCA8)			2.62946
Sh01_g015250	ABC transporter G family member 50 (ABCG50)			-6.17946
Sh10_g011680	ABC transporter G family member 36 (ABCG36)				6.53565
Sh09_g010340	Cation-transporting ATPase (PDR2)				1.5573
Sugar transport
Sh02_g004760	Sugar transport protein 8 (STP8)	-1.82442			-2.17212
Sh01_g044620	Hexose carrier protein (HEX6)	-2.38119
Sh01_g038650	Polyol transporter 5 (PLT5)		-1.93234
Sh02_g000520	Sugar transport protein 4 (STP4)			3.52146
Metabolite transport
Sh09_g009900	Peroxisomal adenine nucleotide carrier 2 (PNC2)			-1.83184
Water transport
Sh02_g008380	Aquaporin PIP2-6	-2.67975	-2.04615	2.19589
Sh04_g021800	Aquaporin TIP2-2			2.92219
Ion transport
Sh10_g009000	Potassium channel (KOR1)	-1.723
Sh08_g013050	*Sodium/hydrogen exchanger 7 (NHX7)	-1.91916
Sh06_g005280	Ferric reduction oxidase 6 (FRO6)	-3.5831			-3.41057
Sh03_g009380	Protein ZINC INDUCED FACILITATOR-LIKE 1 (ZIFL1)		1.66914		1.6232
Sh06_g020030	K(+) efflux antiporter 1 (KEA1)			-1.55773
Sh10_g010830	Phosphate transporter (PHO1-3)				-2.79086
Sh04_g004190	Cation transporter (HKT4)				-3.14044
Stress-responding genes
Sh03_g005290	**Small heat-shock protein (HSP16.9)	3.69196	2.76895
Sh03_g005310	similar to Heat shock protein 17.2 (HSP17.2)	3.13223	3.12284
Sh03_g005320	Small heat shock protein sHsp17.0A (HSP17.0A)				3.19083
Sh03_g017490	Ethylene-responsive protein (At3g01520)	2.83044
Sh01_g019180	similar to Thaumatin family protein (At1g75040)	-2.80368
Sh01_g044510	Flavin-containing monooxygenase (FMO GS-OX-like 4)	-3.60591
Sh03_g023690	Probable nucleoredoxin 2; NRX2 (Os01g0794400)		2.93317
Sh04_g015080	Glutaredoxin-C4 (GRXC4)		-1.50395
Sh03_g001920	Metallothionein-like protein type 3 (MT3A)		-1.98038
Sh09_g010950	MLO-like protein 1 (MLO1)		-2.20203
Sh07_g014850	similar to Resistance protein T10rga2-1A (RPM1)			2.65501
Sh02_g002560	Fanconi-associated nuclease 1 homolog (Os06g0171800)			2.55251
Sh_252K15_g000010	Stress regulated protein (SORBI_003G203300)				-1.63628
WW=well-watered
WS=water-stressed
